# Supplementary material for: Synthesis, Characterization and Electrochemical Performance of a Redox-Responsive Polybenzopyrrole@Nickel Oxide Nanocomposite for Robust and Efficient Faraday Energy Storage
Source: Nanomaterials (Basel). 2022 Feb 1;12(3):513. doi: 10.3390/nano12030513 (PMC8840143; doi:10.3390/nano12030513)
Supplement: Supplementary file 1 [file nanomaterials-12-00513-s001.zip]

Archive with 1 entries (1 files):
- nanomaterials-1528665-supplementary.pdf
